# Supplementary material for: Protective Effects of Bromelain in Testicular Torsion-Detorsion: Reducing Inflammation, Oxidative Stress, and Apoptosis While Enhancing Sperm Quality
Source: Biomolecules. 2025 Feb 15;15(2):292. doi: 10.3390/biom15020292 (PMC11852452; doi:10.3390/biom15020292)
Supplement: Supplementary file 1 [file biomolecules-15-00292-s001.zip]

Archive with 1 entries (1 files):
- biomolecules-3433774-supplementary.pdf
